# Supplementary material for: GINS1 Induced Sorafenib Resistance by Promoting Cancer Stem Properties in Human Hepatocellular Cancer Cells
Source: Front Cell Dev Biol. 2021 Aug 3;9:711894. doi: 10.3389/fcell.2021.711894 (PMC8369484; doi:10.3389/fcell.2021.711894)
Supplement: Supplementary file 1 [file Table_1.xlsx]

## Sheet: Sheet 1
Supplementary Table 1. 30 significantly up-regulated genes identified by GSE14520
Gene Symbol	Gene Title	Probeset ID	Cohort 1: T vs.N		Cohort 2: T vs.N		Cohort 3: T vs.N
			p-value	Fold-Change	p-value	Fold-Change	p-value	Fold-Change
ACSL4	acyl-CoA synthetase long-chain family member 4	202422_s_at	7.02775e-10	12.3887	3.91692e-17	13.2294	6.82855e-71	10.3478
AFP	alpha-fetoprotein	204694_at	0.000228598	9.04689	1.81986e-08	10.9225	5.36795e-22	6.63647
AKR1B10	aldo-keto reductase family 1, member B10 (aldose reductase)	206561_s_at	4.08002e-08	32.4211	9.11564e-19	36.0311	3.47326e-38	12.2931
ASPM	abnormal spindle microtubule assembly	219918_s_at	7.05684e-19	23.1772	4.36309e-32	15.9541	1.18471e-89	8.14642
CAP2	CAP, adenylate cyclase-associated protein, 2 (yeast)	212554_at	5.69423e-12	5.57445	9.2909e-38	16.4276	2.58827e-86	5.65471
CCL20	chemokine (C-C motif) ligand 20	205476_at	5.94635e-13	16.9112	1.9667e-19	15.2809	2.90445e-48	8.79483
CCNB1	cyclin B1	214710_s_at	4.69593e-14	9.44419	2.89032e-29	8.90717	1.239e-84	5.69271
CD24	CD24 molecule	208650_s_at	7.44245e-11	19.7531	1.41817e-13	10.8195	1.60328e-34	5.45198
CDK1	cyclin-dependent kinase 1	203213_at	2.10651e-18	12.8663	2.46107e-29	9.16174	6.16803e-79	5.63758
CDKN3	cyclin-dependent kinase inhibitor 3	209714_s_at	2.41378e-13	6.88628	2.34615e-27	7.34671	3.60943e-80	5.37028
CENPF	centromere protein F	207828_s_at	3.1315e-16	7.29982	3.68785e-24	5.83224	1.96136e-82	5.33033
CKS2	CDC28 protein kinase regulatory subunit 2	204170_s_at	6.10741e-12	5.13647	2.49118e-29	12.1683	5.3852e-79	5.3919
GABBR1	gamma-aminobutyric acid (GABA) B receptor, 1	205890_s_at	4.42239e-08	7.364	9.92417e-16	10.388	1.942e-42	5.24292
GINS1	GINS complex subunit 1 (Psf1 homolog)	206102_at	3.3295e-13	7.91928	4.35747e-28	9.44244	4.10629e-75	5.18537
GPC3	glypican 3	209220_at	1.20748e-10	27.9502	4.80349e-20	43.6748	6.74505e-73	29.5775
KIAA0101	KIAA0101	202503_s_at	6.69707e-15	8.3707	7.40688e-25	13.256	2.82999e-86	7.41663
KPNA2	karyopherin alpha 2 (RAG cohort 1, importin alpha 1)	211762_s_at	3.92626e-15	7.7693	1.05789e-33	10.969	9.42041e-97	5.77422
LAPTM4B	lysosomal protein transmembrane 4 beta	208029_s_at	1.17183e-07	6.33992	3.07513e-13	5.45358	2.69706e-59	5.49287
NUSAP1	nucleolar and spindle associated protein 1	218039_at	5.13269e-15	10.0959	2.38718e-27	10.6519	3.68668e-87	5.63726
PEG10	paternally expressed 10	212094_at	2.64284e-08	22.8915	1.4684e-17	30.0774	8.63884e-43	13.6634
PRC1	protein regulator of cytokinesis 1	218009_s_at	5.74514e-17	11.8083	6.33156e-27	7.94366	2.1224e-87	5.52668
PTTG1	pituitary tumor-transforming 1	203554_x_at	4.07029e-15	5.71473	2.01666e-33	9.69062	4.15778e-98	5.95948
ROBO1	roundabout guidance receptor 1	213194_at	1.35221e-09	8.49392	2.7495e-24	15.8369	2.92534e-58	6.81299
RRM2	ribonucleotide reductase M2	209773_s_at	5.76941e-14	11.191	1.15713e-23	10.171	3.59284e-85	7.55498
S100P	S100 calcium binding protein P	204351_at	8.08812e-05	7.83869	4.84506e-10	12.4862	5.79125e-26	5.96348
SFN	stratifin	33323_r_at	1.80774e-07	6.927	2.43425e-16	11.0073	1.97229e-31	5.2586
SPINK1	serine peptidase inhibitor, Kazal type 1	206239_s_at	4.78869e-12	74.9859	1.86702e-14	29.5288	6.38255e-46	19.2893
SQLE	squalene epoxidase	209218_at	1.16019e-07	5.32824	4.12664e-27	12.4635	1.76624e-65	7.57631
SULT1C2	sulfotransferase family 1C member 2	211470_s_at	2.31644e-11	16.6249	3.60959e-17	9.38143	1.03183e-43	5.16545
TOP2A	topoisomerase (DNA) II alpha	201292_at	1.23897e-18	15.9824	3.83879e-29	13.6717	2.83315e-79	6.41029
